# Supplementary material for: Light-induced ultrafast spin transport in multilayer metallic films originates from sp-d spin exchange coupling
Source: Sci Adv. 2023 Dec 15;9(50):eadi1618. doi: 10.1126/sciadv.adi1618 (PMC10848703; doi:10.1126/sciadv.adi1618)
Supplement: Supplementary file 2 — Movie S1 [file sciadv.adi1618_movie_s1.zip]

Archive with 1 entries (1 files):
- adi1618_movie_S1.avi
